# Supplementary material for: Dynamics of Cellulose Degradation by Soil Microorganisms from Two Contrasting Soil Types
Source: Microorganisms. 2024 Aug 21;12(8):1728. doi: 10.3390/microorganisms12081728 (PMC11356995; doi:10.3390/microorganisms12081728)
Supplement: Supplementary file 1 [file microorganisms-12-01728-s001.zip]

Archive with 2 entries (2 files):
- microorganisms-3132235-supplementary/Supplement_1.html
- microorganisms-3132235-supplementary/Supplement_2.pdf
